# Supplementary material for: Dynamic 3D Modeling for Human Sperm Motility through the Female Cervical Canal and Uterine Cavity to Predict Sperm Chance of Reaching the Oocyte
Source: Cells. 2023 Jan 3;12(1):203. doi: 10.3390/cells12010203 (PMC9818231; doi:10.3390/cells12010203)
Supplement: Supplementary file 1 [file cells-12-00203-s001.zip]

Archive with 4 entries (4 files):
- video 1.mp4
- video 2.mp4
- video 3.mp4
- video 4.mp4
